# Supplementary material for: The Content and Nature of Rumination in Chinese Young and Middle-Aged Patients with Acute Coronary Syndrome: A Qualitative Study
Source: Healthcare (Basel). 2024 Aug 19;12(16):1651. doi: 10.3390/healthcare12161651 (PMC11353411; doi:10.3390/healthcare12161651)
Supplement: Supplementary file 1 [file healthcare-12-01651-s001.zip]

Archive with 1 entries (1 files):
- healthcare-3098484-supplementary.pdf
